# Supplementary material for: Specific carotenoid pigments in the diet and a bit of oxidative stress in the recipe for producing red carotenoid-based signals
Source: PeerJ. 2016 Sep 1;4:e2237. doi: 10.7717/peerj.2237 (PMC5012267; doi:10.7717/peerj.2237)
Supplement: Supplemental Information 2 [file peerj-04-2237-s002.xlsx]

## Sheet: @Final_26Enero sin CANTA
Ring	Ring	Cage	Sex	Diquat	CAR	Tarsus length	Bodymass1	Bodymass2	Bodymass3	Eye ring Redness	Eye ring total brightness	Bill Redness	Bill total brightness	Color Session	Leg redness	Chip redness	plasma ALB	ALB session	plasma TRG	TRG session	plasma UA	UA Session	plasma LDL	Plasma LDL session	Plasma Cholesterol	Plasma cholesterol session	Lag time	Erythrocyte resistance session	Erythrocyte resistance to hemolysis	Hematocrit	PLAOX	PLAOX session	Plasma MDA	Plasma MDA session	Liver MDA	Liver MDA session	Heart MDA	Heart MDA session	Plasma retinol	Plasma tocopherol		Plasma lutein	Plasma Zeaxanthin	Plasma carot and vit session	Liver vitA	Liver tocopherol	Liver lutein	Liver zeaxanthin	Liver carot and vit session
365	A365	261	F	1	control	42.63	386	401	400	0.735149	677.653	0.749034	663.977	41093	9.89504	16.2045	18	41390	151	41390	7.1	41390	30	41390	137	41390	88	41093	46	39	0.692896	8	4.91793	41260	0.0390355	41296	0.0235543	41296	25.1192	5.0621	0.00716631	7.16631	5.43601	41313	842.608	4.0815	4.87412	3.61478	41339
369	A369	366	M	0	LZ	44.7	429	410	402	0.789255	797.69	0.817157	496.977	41094	12.1518	15.0122	17	41390	188	41390	4.32	41390	75	41390	193	41390	90	41092	72	31	0.420809	8	4.48182	41260	0.0232542	41291	0.0285367	41291	23.6947	11.3106	0.0155911	15.5911	12.6421	41313	882.911	9.00968	9.43347	7.58901	41339
370	A370	382	M	0	LZ	43.67	445	411	429	0.788849	613.497	0.822146	595.747	41094	9.29587	15.1484	17	41388	112	41388	7.71	41388	22	41388	157	41388	62	41093	66	29	1.07541	7	2.69392	41260	0.0228276	41292	0.0273132	41292	22.0779	11.8325	0.0104903	10.4903	7.65528	41313	747.797	8.7481	6.70561	4.99675	41340
371	A371	279	F	1	A	42.86	415	400	419	0.676769	829.07	0.791115	591.377	41093	9.98274	15.8704											120	41093	48	38					0.0521986	41288	0.0238018	41288							1560.99	7.90977	4.95274	4.28164	41340
376	A376	360	F	1	LZ	39.78	360	365	372	0.764341	464.587	0.780605	432.863	41094	10.1469	15.0791	20	41390	432	41390	10.61	41390	91	41390	200	41390	76	41092	52	37	0.813115	7	3.98339	41260	0.0112932	41292	0.0191964	41292	23.9155	16.908	0.0139093	13.9093	26.4483	41313	410.11	9.14684	7.77179	6.1455	41340
377	A377	354	M	1	ZL	45.25	398	403	400	0.773053	503.967	0.811416	537.747	41094	11.9407	15.3608	16	41390	297	41390	9.53	41390	61	41390	176	41390	76	41093	52	38	0.845902	7	2.02665	41260			0.0285948	41292	26.4446	13.1072	0.0132438	13.2438	25.365	41313	404.369	8.08619	9.42576	14.1452	41339
380	A380	354	F	1	ZL	44.35	444	435	441	0.801849	552.143	0.844605	451.87	41094	11.129	15.2066	20	41390	278	41390	11.79	41390	99	41390	258	41390	118	41093	54	44	0.814724	8	4.58516	41260	0.0276027	41290	0.022404	41290	28.4354	13.0866	0.0146616	14.6616	27.6666	41313	548.959	3.80215	6.67318	8.59493	41334
381	A381	371	F	1	LZ	43.07	364	383	373	0.716145	740.877	0.755788	573.137	41094	9.72556	15.0712	15	41390	212	41390	9.3	41390	46	41390	146	41390		41092		33	0.593865	8	3.20713	41260	0.0240994	41291	0.0285367	41291	29.4305	5.83977	0.0094283	9.4283	7.16613	41313	207.674	4.82813	6.81838	5.27122	41334
388	A388	356	F	1	control	38.34	338	354	337	0.732059	593.917	0.724046	633.527	41094	9.7799	15.3985	19	41390	506	41390	11.85	41390	81	41390	230	41390	72	41093	54	40	1.11152	7	3.82195	41260	0.0284412	41290	0.0252549	41290	22.5184	12.5263	0.00987227	9.87227	7.02837	41313	48.7323	3.7206	5.50682	3.93334	41334
397	A397	259	M	1	A	41.47	429	410	421	0.722162	539.867	0.794839	713.52	41093	9.89599	15.9921	18	41390	238	41390	10.38	41390	76	41390	189	41390	62	41093	59	39	0.925123	9	4.27895	41260	0.0190096	41297	0.0408746	41297	25.6728	7.52596	0.0060988	6.0988	6.34844	41313	847.403	6.15514	4.97409	4.36268	41339
398	A398	364	F	1	ZL	41.37	406	403	381	0.843309	588.487	0.845418	512.35	41094	12.1068	14.9486	14	41390	233	41390	6.07	41390	59	41390	190	41390	70	41093	55	43	0.406452	7	2.10279	41260	0.020296	41291	0.0179717	41291	25.4581	15.0285	0.0125834	12.5834	22.2009	41313	403.405	8.85228	8.00685	10.962	41338
399	A399	256	F	0	control	38.56	334	319	320	0.789564	675.143	0.790072	594.547	41093	13.2326	15.9666	17	41390	256	41390	5.59	41390	70	41390	184	41390	92	41093	44	38	0.515323	7	4.64795	41260	0.0251832	41297	0.0239441	41297	29.8071	12.2444	0.0102209	10.2209	7.10262	41313	256.203	4.16523	5.28293	3.79823	41334
400	A400	362	F	1	control	42.98	369	364	353	0.721375	657.557	0.735173	549.643	41094			12	41388	124	41388	5.88	41388	28	41388	95	41388	60	41093	60	35			1.70453	41260	0.0328668	41292	0.0132156	41292	22.2468	3.68489	0.00716375	7.16375	5.42111	41323	480.824	4.69083	5.37816	4.14162	41339
423	A423	316	M	1	ZL	49.38	467	441	430	0.744973	599.153	0.785814	510.563	41094	10.9513	15.1415	13	41390	60	41390	2.78	41390	25	41390	98	41390		41093		34	0.323502	9	3.48418	41260	0.0282735	41290	0.0297828	41290	19.026	3.27276	0.00519299	5.19299	5.92734	41316	646.673	1.36424	4.24445	3.49992	41334
427	A427	320	F	1	LZ	45.64	404	384	362	0.755637	771.09	0.737878	621.97	41094	8.63776	15.3888	19	41390	351	41390	8.93	41390	77	41390	209	41390				46	0.593631	8	4.1169	41260	0.0206466	41288	0.0225026	41288	28.7269	9.26048	0.0157053	15.7053	12.8233	41316	285.496	4.87418	7.66056	5.67247	41340
428	A428	380	M	0	ZL	46.9	448	419	408	0.788371	706.05	0.80839	513.443	41094	10.6725	14.8894	19	41394	182	41394	18.38	41394	71	41394	173	41394	72	41094	79	39	1.30449	3	1.41915	41260	0.0307308	41292	0.0292356	41292	22.1444	14.3494	0.012427	12.427	24.8335	41323	361.68	9.2179	7.43206	15.6573	41339
429	A429	309	M	0	control	46.98	496	386	484	0.736689	836.277	0.71943	488.007	41093	6.55877	15.1507	12	41388	207	41388	5.11	41388	46	41388	131	41388	78	41092	56	43			3.87595	41260	0.0242765	41296	0.0262215	41296	27.6781	9.8792	0.0087606	8.7606	6.30896	41323	427.997	6.00495	5.7625	4.10557	41340
432	A432	283	M	1	control	47.82	532	475	433	0.723786	640.683	0.817112	483.053	41093	9.66634	15.1668	16	41389	130	41389	6.23	41389	143	41389	235	41389	128	41092	36	39	0.405915	10	1.73764	41260	0.0311106	41296	0.0287147	41296	24.0798	7.10368	0.00910051	9.10051	6.50646	41320	577.214	3.12128	5.45631	3.96247	41339
433	A433	322	F	0	A	42.34	369	474	345	0.749188	690.103	0.832145	458.84	41094	10.5378	15.1017	22	41390	165	41390	7.95	41390	53	41390	185	41390	124	41093	42	42	0.727542	10	3.62776	41260	0.0337666	41289	0.0230482	41289	32.112	12.2414	0.00646932	6.46932	7.00479	41320	627.72	4.03841	4.46518	3.59045	41334
437	A437	309	F	0	control	42.47	386	488	367	0.738688	693.46	0.796444	408.373	41093	4.49011	15.0823	21	41390	125	41390	9.37	41390	40	41390	177	41390	60	41092	60	39	0.463884	11	3.61401	41260	0.022526	41296	0.026805	41296	29.9549	9.69915	0.00760872	7.60872	5.67445	41313	542.671	4.68934	5.27355	3.80887	41334
439	A439	320	M	1	LZ	46.42	482	454	445	0.795793	474.467	0.770341	406.553	41094	9.31853	15.0781	18	41390	114	41390	9.85	41390	45	41390	146	41390	60	41093	60	38	0.822222	7	3.4073	41260	0.0247708	41289	0.0155836	41289	27.5525	3.08944	0.00595339	5.95339	4.76069	41316	894.314	1.76641	4.75665	3.59806	41334
445	A445	307	F	1	A	42.31	409	399	382	0.744248	532.167	0.761431	653.233	41093	7.2708	15.1096											62	41092	97						0.0382179	41295	0.0244069	41295							1672.3	5.75	4.50346	3.69358	41339
449	A449	291	F	1	A	44.81	427	423	394	0.708956	739.033	0.736201	559.067	41093	8.5875	15.3585	20	41393	123	41393	5.12	41393	86	41393	189	41393				40			3.10843	41260	0.0388512	41296	0.0265031	41296	27.8772	6.61262	0.00500105	5.00105	4.14504	41323	838.359	4.25803	4.42632	3.40415	41338
450	A450	322	M	0	A	49.47	497	351	455	0.744294	720.813	1		41094	9.22408	15.1215	23	41390	211	41390	5.37	41390	75	41390	238	41390	108	41093	50	38	0.705751	10	3.23899	41260	0.0257278	41289	0.0268762	41289	28.4407	11.6064	0.0067784	6.7784	6.98329	41313	1366.47	7.18014	4.85624	4.12199	41338
451	A451	317	F	1	A	45.97	390	427	358	0.744392	699.623	0.804009	487.867	41094	5.02379	15.3714	12	41388	196	41388	7.05	41388	44	41388	143	41388	60	41093	60	29			3.16207	41260	0.0295554	41288	0.0228738	41288	27.7179	8.87088	0.00597675	5.97675	5.39823	41323	1004.4	4.39438	4.6359	3.6576	41334
453	A453	363	F	0	A	46.02	388	404	368	0.751051	839.753	0.743507	508.947	41094	8.83652	14.7618	12	41388	106	41388	7.93	41388	40	41388	127	41388	62	41093	59	46	0.855717	2	2.4677	41260	0.0291706	41291	0.0249446	41291	25.3061	7.84107	0.00598102	5.98102	5.77447	41323	547.532	2.40115	4.5407	3.67675	41334
455	A455	304	F	0	control	47.26	381	410	371	0.74862	364.17	0.756143	513.02	41093	8.53075	15.3893	14	41388	519	41388	10.13	41388	105	41388	220	41388	126	41092	61	52	0.918087	2	3.01072	41260	0.0117797	41295	0.0334827	41295	32.0655	11.6838	0.00920056	9.20056	6.65105	41323	400.927	6.43481	5.81554	4.22607	41340
458	A458	380	F	0	ZL	43.25	365	365	337	0.713699	796.773	0.731732	501.78	41094	11.44	15.2795											60	41094	74	36					0.029528	41296	0.0262215	41296							167.379	4.72767	5.15614	5.6274	41339
459	A459	363	M	0	A	48.73	460	437	444	0.737949	608.9	0.697949	546.947	41094	8.60064	15.2038	18	41390	127	41390	7.45	41390	45	41390	148	41390	92	41093	45	44	0.57235	9	1.40316	41260	0.0205593	41290	0.0235779	41290	27.1046	10.9892	0.00746165	7.46165	8.22376	41316	1561.3	8.26888	5.15465	4.66679	41338
480	A480	294	M	0	control	43.82	425	381	417	0.786027	550.26	0.834875	439.513	41093	8.81942	15.4281	13	41388	153	41388	3.67	41388	49	41388	163	41388	64	41094	68	37			3.49496	41260	0.034428	41296	0.027056	41296	29.6098	16.2513	0.0127014	12.7014	8.83782	41323	327.624	7.54833	6.64388	4.70953	41340
482	A482	382	F	0	LZ	43.34	417	474	431	0.793002	797.153	0.771458	626.313	41094	11.4015	15.2583	14	41388	68	41388	5.95	41388	44	41388	155	41388	72	41093	72	40	0.681081	2	4.42579	41260	0.025818	41292	0.0328668	41292	26.7043	12.4381	0.0179616	17.9616	13.1484	41323	327.927	7.18588	8.77662	6.26934	41339
483	A483	278	M	1	ZL	43.31	414	384	398	0.83964	379.09	0.826575	502.733	41093	14.712	16.0359		41388		41388		41388	0	41388	0	41388	64	41093	71	33			4.57788	41260	0.0301122	41288	0.0256578	41288	25.3615	11.7641	0.0120367	12.0367	20.5802	41323	805.159	5.81758	8.5373	12.3402	41334
484	A484	375	M	1	ZL	47.61	486	471	469	0.798608	269.31	0.757094	818.443	41094	12.1448	15.2324	17	41390	209	41390	12.69	41390	93	41390	260	41390		41092		40	1.14476	7	2.60014	41260	0.0331368	41290	0.0234102	41290	34.7263	15.0665	0.0120598	12.0598	30.5872	41316	1132.27	7.82352	7.2397	15.6546	41338
485	A485	270	F	1	control	38.83	345	323	331	0.760839	713.417	0.802134	664.92	41093	9.29772	15.9222	17	41390	172	41390	3.58	41390	88	41390	201	41390		41092		40	0.34548	10	3.71998	41260	0.038743	41289	0.0295558	41289	28.6606	7.32986	0.00745621	7.45621	5.38353	41316	173.56	2.48782	4.5791	3.35379	41334
490	A490	355	M	0	LZ	47.09	440	434	436	0.782567	335.4	0.768047	436.133	41094	11.8961	15.2459	17	41394	259	41394	8.23	41394	53	41394	199	41394	60	41093	68	31	0.51314	2	2.48444	41260	0.0200562	41290	0.027435	41290	22.9616	10.8527	0.0189414	18.9414	14.4136	41323	897.02	5.02348	8.47389	6.66012	41334
491	A491	257	M	1	LZ	46.23	448	430	432	0.818529	757.01	0.776278	542.513	41093	10.7327	16.0827		41388	348	41388		41388	0	41388	209	41388	78	41093	51	39			4.73233	41260	0.0148922	41296	0.0294519	41296							480.517	2.59324	6.16292	4.80149	41334
493	A493	359	M	0	ZL	44.39	429	422	418	0.770803	504.947	0.782406	566.33	41094	11.9125	15.374	16	41389	156	41389	7.76	41389	41	41389	146	41389		41093		38	0.446416	10	3.26845	41260	0.0273132	41292	0.0123612	41292	24.5966	10.896	0.0111485	11.1485	19.5781	41320	1036.78	7.42084	6.7052	9.39193	41340
494	A494	265	F	0	ZL	42.07	393	417	381	0.783697	648.373	0.789215	652.71	41093	13.0094	16.1213	18	41390	198	41390	9.32	41390	60	41390	178	41390	96	41092	43	44	0.822506	7	2.42121	41260	0.027074	41297	0.0260392	41297	27.541	16.9317	0.0139724	13.9724	24.6423	41316	579.776	8.31729	8.99754	13.5256	41334
535	A535	361	F	0	control	39.19	338	319	330	0.750714	599.137	0.782	477.907	41094			14	41388	186	41388	9.46	41388	81	41388	167	41388	60	41093	60	35	0.653004	1	3.27515	41260	0.0192395	41291	0.0232542	41291	18.5021	11.7525	0.00950468	9.50468	6.71737	41320	198.062	9.93177	6.40027	4.69076	41339
568	A568	358	F	1	A	42.6	400	412	397	0.693583	614.227	0.705651	596.35	41094	7.52703	15.395	19	41388	164	41388	11.12	41388	38	41388	160	41388	62	41093	59	33	0.642403	1	2.79394	41260	0.0237456	41290	0.0309567	41290	25.7174	7.9462	0.00573995	5.73995	5.59075	41320	500.86	5.01532	4.65828	3.76885	41338
571	A571	388	F	0	A	45.52	412	386	369	0.768241	678.907	0.699545	701.057	41094													120	41092	47						0.0226328	41296	0.0204212	41296	20.3065	10.7909	0.00664319	6.64319	6.42754	41316	1867.32	12.427	5.3733	5.0614	41339
578	A578	365	F	0	control	43.16	424	445	430	0.736829	558.82	0.813823	468.753	41094	9.90561	15.0552	22	41390	149	41390	12.27	41390	128	41390	302	41390	72	41093	54	50	0.545092	10	2.15619	41260	0.0253908	41292	0.0264588	41292	24.1492	13.2739	0.00741301	7.41301	5.45021	41320	149.325	7.97971	5.23459	3.93116	41338
716	A716	256	M	0	control	47.89	528	512	508	0.757184	655.997	0.808311	607.397	41093	11.9776	16.0834	14	41393	268	41393	10.38	41393	68	41393	213	41393	60	41093	61	34			3.07076	41261	0.0371138	41297	0.0386516	41297	26.4475	11.8596	0.00969309	9.69309	6.63484	41317	1138.64	7.44694	5.96038	4.33536	41338
717	A717	267	M	1	LZ	45.81	467	478	480	0.777808	780.267	0.814942	695.43	41093	11.3832	16.0291	19	41389	263	41389	10.12	41389	40	41389	152	41389	92	41092	44	44	0.813483	10	2.67374	41262	0.025213	41296	0.0222642	41296	26.0271	13.6011	0.017412	17.412	13.8291	41313	494.914	8.39249	8.77936	6.71231	41339
718	A718	257	F	1	LZ	43.51	406	421	383	0.77717	642.127	0.778629	572.85	41093	12.2102	16.0335	14	41388	264	41388	11.79	41388	55	41388	183	41388	108	41093	45	37					0.0254435	41296	0.030695	41296	30.6148	17.7087	0.0173142	17.3142	13.3419	41318	664.788	8.59853	8.81433	6.54485	41340
719	A719	258	M	0	ZL	46.45	460	447	426	0.77334	669.063	0.787029	779.44	41093	12.9755	16.2597	18	41388	190	41388	10.57	41388	103	41388	222	41388	100	41093	48	33	0.634091	14	4.91251	41261	0.0211284	41297	0.0412216	41297	24.9542	14.1257	0.0146381	14.6381	26.8248	41306	413.48	4.87315	6.96451	9.18456	41334
720	A720	258	F	0	ZL	43.87	409	403	386	0.801139	547.497	0.804563	728.273	41093	12.2805	15.9937	17	41388	353	41388	12.41	41388	93	41388	209	41388	66	41093	57	43	0.651873	14	4.1767	41261	0.026036	41297	0.0228127	41297	37.1694	16.8876	0.0159485	15.9485	29.8304	41317	752.511	6.29097	9.06897	13.1204	41334
721	A721	259	F	1	A	41.42	394	375	447	0.75415	641.48	0.797963	503.863	41093	9.4862	16.5847											80	41093	50	38			2.57463	41261	0.0211584	41296	0.0228171	41296	28.4199	9.48741	0.0060821	6.0821	6.179	41317	954.15	5.17097	4.58055	3.90806	41334
724	A724	261	M	1	control	45.58	474	449	529	0.786195	658.257	0.781435	581.64	41093	10.7772	16.1143	19	41388	258	41388	9.37	41388	84	41388	214	41388	66	41093	57	40	0.681325	14	3.42752	41261	0.0296773	41297	0.0213235	41297	26.831	12.409	0.011469	11.469	8.02159	41306	120.162	5.86704	5.82685	4.17804	41340
725	A725	262	M	0	LZ	41.85	427	426	421	0.744598	808.677	0.7799	525.93	41093	10.4002	15.9661	20	41388	200	41388	5.9	41388	32	41388	175	41388	68	41093	56	43	0.382743	14	4.84153	41261	0.031706	41297	0.0619543	41297	32.0739	11.7674	0.0181493	18.1493	14.5841	41318	788.646	4.817	6.94306	5.52628	41334
726	A726	262	F	0	LZ	40.11	347	311	381	0.766013	770.437	0.764346	551.673	41093	12.5461	16.2309	21	41389	195	41389	10.4	41389	119	41389	216	41389	66	41093	83	41	0.840589	14	4.29693	41261	0.0235082	41297	0.0279622	41297	28.1515	10.8569	0.0144813	14.4813	11.9307	41306	587.217	7.23841	7.40714	6.11287	41338
727	A727	263	M	1	ZL	46.78	555	468	488	0.7507	661.263	0.798958	732.38	41093	10.5499	16.0398	19	41390	179	41390	8.97	41390	65	41390	189	41390		41093		42	0.563222	11	4.80415	41261	0.0320953	41297	0.0191433	41297	30.9531	15.6347	0.0147059	14.7059	26.0395	41305	907.534	9.48687	6.09004	13.1877	41338
728	A728	263	F	1	ZL	44.63	415	431	400	0.765263	510.69	0.805316	710.263	41093	10.3573	15.9305											60	41093	60	47	0.405755	16	3.08133	41261	0.0287923	41297	0.026446	41297	26.597	14.0644	0.0131285	13.1285	24.1637	41306	809.876	9.70479	9.48284	14.201	41338
729	A729	383	F	1	ZL	43.26	443	402	406	0.75386	702.66	0.758471	689.213	41094	11.6425	15.3619	19	41393	1285	41393	15.45	41393	49	41393	210	41393	92	41093	44	43			15.3992	41261	0.0230258	41295	0.0342719	41295	25.89	6.9289	0.0068684	6.8684	10.4793	41317	32.5051	5.72857	6.56237	7.6286	41340
731	A731	265	M	0	ZL	46.39	445	446	448	0.797807	710.637	0.817999	698.277	41093	11.9323	16.1318	18	41389	174	41389	13.55	41389	114	41389	256	41389	76	41092	62	42	0.752749	11	4.66718	41261	0.0280848	41297	0.0197696	41297	20.819	18.965	0.0184361	18.4361	34.7028	41305	880.511	13.6531	13.2124	22.243	41338
732	A732	266	M	0	control	43.16	396	402	410	0.765813	634.187	0.80574	539.47	41093	10.0383	16.085	19	41389	341	41389	5	41389	108	41389	236	41389	62	41092	59	42	0.397753	10	3.73248	41262	0.021527	41296	0.0217113	41296	24.2378	10.9086	0.00956951	9.56951	7.18396	41312	410.642	7.70538	6.06796	4.48072	41340
733	A733	381	F	1	LZ	40.31	358	366	358	0.766414	678.57	0.769152	448.017	41094	7.87944	15.1186	21	41393	144	41393	9.04	41393	76	41393	188	41393	138	41093	48	45	0.550092	10	2.77836	41261	0.0187692	41292	0.0326532	41292	32.9505	9.67192	0.0146903	14.6903	13.4742	41317	1100.45	7.13436	7.28335	6.23155	41340
734	A734	267	F	1	LZ	43.19	397	382	372	0.744858	763.8	0.842275	465.303	41093	12.9016	16.1296	21	41389	213	41389	8.41	41389	86	41389	182	41389	60	41092	60	50	0.775141	11	4.15222	41262	0.0370175	41297	0.0237153	41297	27.3423	9.53881	0.0179488	17.9488	14.3736	41306	357.489	3.59941	5.9799	4.70757	41334
735	A735	266	F	0	control	44.15	382	386	394	0.709312	684.723	0.770098	511.8	41093	10.8766	16.1447	26	41388	1403	41388	7.21	41388	61	41388	285	41388		41092		57	0.339669	3	8.53166	41260	0.0233536	41297	0.0253068	41297	12.5177	5.83296	0.00598038	5.98038	4.28498	41320	11.122	2.58808	4.9911	3.546	41334
736	A736	268	F	1	ZL	42.43	414	387	387	0.783179	601.967	0.787182	562.047	41093	11.8537	16.0578																			0.0199858	41289	0.0278332	41289							808.522	10.291	8.81374	12.9086	41339
737	A737	268	M	1	ZL	47	424	400	406	0.82604	576.33	0.799459	649.15	41093	11.9278	16.3201	17	41389	127	41389	6.8	41389	50	41389	175	41389		41092		38	0.349226	12	4.098	41262	0.0302978	41288	0.023245	41288	19.7736	8.16584	0.0113833	11.3833	20.8083	41312	1887.49	3.79969	4.65404	3.60342	41334
738	A738	269	F	0	A	42.12	401	390	384	0.733891	522.2	0.750524	562.74	41093	11.4151	16.0747	20	41393	174	41393	11.24	41393	28	41393	121	41393				52	0.704408	4	2.18466	41261	0.0494146	41288	0.0243586	41288	40.1855	9.76451	0.00592697	5.92697	6.91694	41317	1171.91	6.58393	4.69758	4.07191	41338
739	A739	269	M	0	A	45.13	408	416	414	0.709341	441.633	0.750693	658.75	41093	9.57101	16.0931	20	41389	149	41389	2.87	41389	61	41389	169	41389		41092		39	0.344027	10	4.13172	41262	0.025101	41288	0.0267714	41288	28.3146	8.81727	0.00570261	5.70261	4.98464	41306
740	A740	272	M	0	LZ	49.79	476	471	465	0.806437	779.677	0.826303	504.053	41093	11.5678	16.138	20	41394	185	41394	9.56	41394	101	41394	221	41394		41092		42			2.97937	41261	0.036829	41289	0.0247708	41289	30.6098	15.6654	0.0188542	18.8542	15.8721	41320	882.769	5.39862	7.71454	6.30305	41338
741	A741	272	F	0	LZ	46.65	404	356	345	0.792207	542.247	0.738321	637.013	41093	9.69039	16.1634	15	41388	167	41388	13.03	41388	48	41388	154	41388		41092		48			3.75964	41261	0.029741	41288	0.0373506	41288	24.866	16.1615	0.0156968	15.6968	12.2358	41318	485.874	6.57213	7.58219	6.17513	41334
743	A743	274	F	0	A	44.29	452	410	415	0.732962	909.02	0.791215	542.463	41093	11.1278	16.3104	16	41393	135	41393	3.49	41393	69	41393	161	41393	64	41092	67	35	0.370053	14	3.35726	41261	0.0341954	41288	0.0267714	41288	29.4698	8.52058	0.00640827	6.40827	6.5862	41317	1880.6	5.96764	4.89417	4.20115	41338
744	A744	274	M	0	A	43.4	436	420	422	0.723919	621.11	0.697152	591.343	41093	10.5562	16.3449	22	41388	145	41388	13.14	41388	81	41388	197	41388	62	41092	99	42			3.57403	41260	0.0299266	41288	0.0267714	41288	31.1234	9.20535	0.00631187	6.31187	6.60496	41320	1231.71	4.90033	4.54179	3.82419	41339
745	A745	275	M	1	LZ	49.05	444	416	427	0.844985	545.83	0.811342	549.723	41093	13.1086	16.0863	24	41393	230	41393	9.9	41393	87	41393	222	41393	70	41094	70	40	0.421958	14	3.16944	41261	0.0323394	41288			27.9804	12.8289	0.0221766	22.1766	18.3544	41317	660.643	9.97427	12.2822	9.91023	41340
746	A746	275	F	1	LZ	44.07	422	406	402	0.758547	706.907	0.734244	592.633	41093	10.4239	15.8994	18	41389	211	41389	6.24	41389	35	41389	140	41389		41092		30	0.38327	12	1.9975	41262	0.0249622	41289	0.0228568	41289	31.1606	11.2151	0.0057405	5.7405	5.69517	41312	556.995	3.53851	5.87593	4.51521	41338
747	A747	288	M	0	control	47.49	469	440	445	0.775944	638.417	0.791054	500.393	41093	7.87002	15.4399	17	41389	234	41389	4.57	41389	143	41389	267	41389	102	41093	46	35	0.405846	11	2.99848	41262	0.0337667	41297	0.0298375	41297	33.1618	9.77917	0.0107807	10.7807	7.82925	41312	609.033	3.88398	5.56714	4.03525	41338
748	A748	271	F	1	A	44.48	395	393	378	0.716382	785.77	0.784261	812.447	41093	10.0792	16.3065	23	41389	137	41389	5.57	41389	73	41389	206	41389	70	41092	62	42	0.320562	12	3.81148	41262	0.0336386	41288	0.0208322	41288	29.7361	11.8993	0.00649094	6.49094	6.99601	41312	1423.63	6.31972	4.91104	4.34023	41338
749	A749	270	M	1	control	46.63	455	450	452	0.746071	823.74	0.823563	618.88	41093	11.0803	16.105	21	41388	192	41388	8.08	41388	99	41388	241	41388	60	41092	97	43	0.72275	15	4.47732	41261					23.5529	12.241	0.0103468	10.3468	7.22651	41306	416.646	5.76755	5.55361	3.96006	41340
750	A750	278	F	1	ZL	42.8	370	355	354	0.789898	593.017	0.736873	666.623	41093	11.4335	16.117	20	41388	255	41388	8.01	41388	97	41388	273	41388	118	41093	49	43	0.364608	14	3.96413	41261	0.0219458	41288	0.0291842	41288	25.9979	18.3953	0.0156714	15.6714	29.0053	41309	204.722	4.9408	6.39339	10.4715	41334
751	A751	279	M	1	A	41.43	365	381	371	0.689076	573.667	0.783042	559.867	41093	8.28986	16.0569	20	41388	140	41388	9.48	41388	65	41388	181	41388	118	41093	45	34	0.646563	2	3.47787	41260	0.0318526	41289	0.029173	41289	20.94	12.7358	0.00680307	6.80307	7.07491	41317	3066.95	7.25925	4.8172	4.0944	41338
753	A753	298	F	1	A	43.61	385	454	365	0.79156	362.223	0.809392	462.47	41093	10.3106	15.2999	23	41390	404	41390	6.75	41390	140	41390	238	41390		41092		46			6.09284	41261	0.041198	41296	0.0223315	41296	21.2138	11.7687	0.00660749	6.60749	7.62473	41305	2708.87	7.91914	4.96257	4.37918	41339
754	A754	283	F	1	control	43.64	411	369	353	0.77586	736.893	0.821819	688.397	41093	10.4055	15.1939	22	41390	323	41390	9.57	41390	69	41390	231	41390	60	41092	69	39	0.509091	11	6.37899	41261	0.0370736	41297	0.0281884	41297	16.8668	8.42512	0.00878265	8.78265	6.30597	41305	580.558	6.41539	5.99109	4.29877	41339
755	A755	284	M	1	LZ	48.05	456	453	447	0.786461	882.227	0.812345	568.587	41093	9.48595	15.3962	20	41388	107	41388	7.14	41388	29	41388	182	41388	60	41092	76	41	0.566074	14	2.91448	41261	0.0217113	41296	0.012312	41296	23.3647	11.2443	0.0157552	15.7552	12.6062	41309	742.268	6.05971	7.02474	5.70453	41334
756	A756	284	F	1	LZ	44.56	408	381	374	0.773675	767.123	0.798357	483.147	41093	9.20419	15.029	16	41388	118	41388	7.51	41388	130	41388	241	41388	110	41092	44	40	0.816867	14	3.52913	41261	0.0224485	41296	0.0222642	41296	26.6627	15.3632	0.0152988	15.2988	12.3838	41318	659.793	9.37656	8.5931	6.97979	41339
757	A757	273	M	0	ZL	48.81	455	453	466	0.795378	676.927	0.794361	600.593	41093	12.1988	16.3846	16	41393	199	41393	11.79	41393	89	41393	237	41393	60	41092	60	33	0.667332	4	2.66073	41261	0.032044	41289	0.0209428	41289	24.0358	14.1607	0.0123564	12.3564	22.3504	41317	780.9	9.867	10.1992	16.0797	41338
758	A758	286	M	0	A	46.08	442	412	392	0.721108	702.943	0.797643	456.08	41093	12.2661	15.3688	19	41389	278	41389	14.05	41389	46	41389	203	41389	60	41092	75	40	0.850951	12	2.21949	41262	0.0325006	41297	0.0199545	41297	24.3707	10.0419	0.00722945	7.22945	8.44554	41312	1512.05	7.11129	5.38545	5.14588	41338
759	A759	287	M	1	ZL	45.1	455	415	424	0.805957	423.23	0.80546	499.743	41093	10.6418	15.135	22	41389	169	41389	9.2	41389	90	41389	238	41389	134	41093	51	42	0.795079	12	3.59208	41262	0.014155	41296	0.0230014	41296	33.6645	14.8025	0.0134217	13.4217	25.9881	41312	1062.21	8.31882	9.03561	14.8848	41339
760	A760	287	F	1	ZL	45.06	372	381	357	0.777946	650.24	0.795963	523.24	41093	8.64893	15.06	20	41389	274	41389	8.98	41389	75	41389	213	41389	68	41092	80	39	0.637815	10	2.17074	41262	0.0193154	41296	0.0156294	41296	32.0098	18.6379	0.0129301	12.9301	26.4302	41312	735.056	18.4137	11.2052	17.7893	41340
761	A761	276	F	0	control	44.71	369	407	376	0.714298	968.047	0.750456	596.203	41093	10.639	16.3343											60	41094	72	40	0.316578	14	2.71435	41261	0.0225026	41288	0.0210178	41288	23.1567	5.95124	0.00749658	7.49658	5.64783	41317	195.787	4.70537	5.49283	4.07426	41338
762	A762	288	F	0	control	44.19	401	436	381	0.760587	831.637	0.716094	526.11	41093	6.95028	15.4308	21	41390	88	41390	3.93	41390	33	41390	159	41390	138	41092	54	45	0.457143	12	4.11157	41262	0.0400732	41297	0.0258626	41297	30.956	9.96294	0.00993864	9.93864	7.18794	41311	470.938	5.28889	6.05656	4.39091	41338
763	A763	289	F	0	LZ	42.25	386	357	352	0.794443	516.433	0.855027	472.05	41093	10.9524	15.3397	22	41388	154	41388	7.13	41388	134	41388	271	41388	104	41093	42	39	0.437349	14	1.95438	41261	0.0297207	41297	0.0209135	41297	27.4338	12.5261	0.0182146	18.2146	17.1852	41309	678.273	5.48889	8.24671	7.31784	41338
764	A764	289	M	0	LZ	45.15	433	420	425	0.794879	600.487	0.774589	477.23	41093	10.1562	15.341	21	41388	229	41388	11.68	41388	100	41388	280	41388	96	41093	45	39			2.80186	41260	0.024648	41297	0.0184628	41297	33.3896	20.8874	0.0240807	24.0807	21.9705	41320	833.906	7.5635	9.76761	8.37138	41338
765	A765	290	F	0	ZL	45.98	418	405	385	0.793637	652.337	0.832301	489.723	41093	11.2143	15.6029	22	41393	146	41393	8.75	41393	51	41393	166	41393	116	41093	51		0.622355	14	2.33805	41261	0.0283919	41297			32.863	11.2	0.0137777	13.7777	24.8485	41317	802.397	7.01558	9.01962	12.7512	41340
766	A766	290	M	0	ZL	47.45	471	452	456	0.771934	766.083	0.821763	497.26	41093	13.0063	15.5274	23	41389	131	41389	9.7	41389	167	41389	322	41389	114	41093	46	40	0.769102	11	6.85738	41262	0.0157257	41295	0.0190798	41295	32.5454	25.6856	0.018632	18.632	35.7911	41312	648.447	13.3713	13.1631	20.8505	41339
770	A770	294	F	0	control	44.5	424	406	387	0.816552	693.693	0.802923	434.213	41093	11.2926	15.128	24	41390	193	41390	8.05	41390	60	41390	221	41390	76	41094	71	36	0.445238	12	2.87021	41262	0.0299513	41297	0.0265849	41297	27.7445	10.4924	0.00992519	9.92519	7.19364	41311	478.137	5.81759	5.67873	4.19037	41334
771	A771	293	F	1	control	43.43	387	407	354	0.734441	624.233	0.712479	479.16	41093	6.62675	14.9866	23	41388	358	41388	7.65	41388	182	41388	324	41388	114	41093	49	35	0.500222	2	2.76613	41260	0.033807	41296	0.0219425	41296	34.0484	10.7131	0.00921067	9.21067	6.94279	41320	515.98	5.52313	5.24428	3.86495	41340
772	A772	295	M	1	LZ	47.08	529	487	490	0.818378	410.19	0.828325	528.293	41093	12.9672	15.7899	18	41388	169	41388	10.14	41388	83	41388	201	41388	80	41094	75	34	0.563855	14	2.30116	41261	0.0334549	41297	0.0212479	41297	23.6761	20.1616	0.0195607	19.5607	14.2038	41309	666.348	10.4382	12.0675	8.60485	41338
773	A773	295	F	1	LZ	43.34	420	373	368	0.796365	643.777	0.829001	674.553	41093	9.97268	15.2314	18	41389	138	41389	6.29	41389	32	41389	186	41389	106	41094	51	37			5.63662	41261	0.0339671	41297	0.0284986	41297	26.2564	15.8757	0.0154085	15.4085	11.871	41305	889.126	9.27948	9.73649	7.38289	41338
774	A774	296	M	1	ZL	48.31	447	424	439	0.858819	595.583	0.848613	451.077	41093	12.5285	15.32	20	41389	277	41389	9.07	41389	68	41389	211	41389				36	0.537853	11	4.88529	41262	0.0198372	41292	0.0123612	41292	29.4357	14.9937	0.0150263	15.0263	25.9809	41306	756.756	6.36096	7.03501	12.1639	41339
775	A775	296	F	1	ZL	41.89	368	344	348	0.845574	680.737	0.883343	524.393	41093	8.20749	15.1254	19	41388	190	41388	9.03	41388	44	41388	168	41388	72	41092	54	36	0.514858	14	7.02877	41261	0.0369252	41292	0.0234684	41292	26.886	15.1252	0.0118485	11.8485	25.18	41316	1416.86	12.3463	10.5396	16.6444	41340
776	A776	297	M	0	A	47.18	445	424	418	0.711792	693.613	0.735414	491.703	41093	8.7112	14.7774	23	41389	137	41389	9.11	41389	100	41389	253	41389		41092		41	0.938262	12	3.36663	41262	0.021842	41295	0.0251961	41295	31.2539	13.6717	0.00585527	5.85527	5.68204	41326	2148.74	6.51334	4.35318	3.54121	41340
777	A777	297	F	0	A	44.5	423	452	395	0.744184	820.317	0.722237	481.55	41093	10.4623	14.8155	19	41388	77	41388	4.28	41388	67	41388	187	41388	94	41092	52	39	0.408725	14	3.03869	41261	0.037308	41296	0.0297225	41296	30.2931	15.0494	0.00687268	6.87268	7.34712	41318	2221.84	7.51045	4.87819	4.17475	41339
778	A778	298	M	1	A	48.1	486	384	447	0.743783	652.137	0.800403	431.29	41093	9.26672	15.004	15	41388	119	41388	10.62	41388	87	41388	174	41388	62	41092	59	36			4.07085	41261	0.0258325	41296	0.02486	41296	35.8319	11.2412	0.00716684	7.16684	7.58471	41318	1069.09	2.2248	4.05952	3.29758	41334
780	A780	306	M	1	ZL	46.16	466	430	459	0.811593	638.537	0.866439	297.55	41093	12.7399	15.2194	22	41389	332	41389	10.84	41389	78	41389	225	41389	72	41092	54	41	0.58472	12	4.53373	41262	0.0320321	41296	0.0255816	41296	33.2104	19.3391	0.0158611	15.8611	31.0253	41312	666.514	10.315	11.6039	18.8766	41340
781	A781	306	F	1	ZL	45.76	415	447	410	0.771435	703.49	0.83266	486.61	41093	12.003	15.1388	21	41389	222	41389	8.01	41389	71	41389	223	41389	66	41092	57	45	0.6	12	5.70856	41262	0.0417815	41296	0.0269995	41296	29.7778	12.493	0.0108987	10.8987	25.7773	41312	705.026	5.66474	7.03272	12.8834	41340
782	A782	300	M	0	LZ	45.7	440	412	394	0.776954	515.153	0.787309	495.98	41093	10.0749	15.3205	21	41389	109	41389	4.18	41389	41	41389	179	41389	132	41092	66	37	0.339372	12	3.44368	41262	0.024471	41296	0.0219425	41296	31.6537	6.17092	0.016803	16.803	13.1992	41312	499.334	4.36763	8.86325	6.52966	41340
783	A783	300	F	0	LZ	44.79	462	472	447	0.700555	739.02	0.731094	512.967	41093	7.88429	14.8693	19	41389	142	41389	5.55	41389	104	41389	190	41389	82	41092	49	33	0.440864	11	3.36398	41262	0.028361	41296	0.027972	41296	19.3391	12.7279	0.0136505	13.6505	10.1397	41306	283.147	10.3418	9.32128	6.76843	41339
784	A784	377	F	1	control	42.24	397	367	380	0.740435	511.227	0.760363	464.167	41094	9.84623	15.4233	20	41388	1062	41388	9.36	41388	147	41388	250	41388		41092		37			8.15268	41261	0.0248015	41295	0.0287475	41295	16.445	6.95907	0.00673473	6.73473	5.01134	41309	246.617	3.39113	5.1914	3.69605	41340
785	A785	370	F	0	ZL	43.51	384	367	375	0.779703	361.44	0.822216	447.647	41094	8.90484	15.1462	15	41388	157	41388	7.1	41388	101	41388	200	41388		41092		42	0.67047	14	3.12974	41261	0.0255785	41291	0.028748	41291	21.4147	11.3137	0.0108212	10.8212	20.904	41309	443.31	8.17037	6.84652	12.7966	41340
788	A788	285	M	0	ZL	47.15	473	455	448	0.761179	551.733	0.79572	485.653	41093	10.9913	15.7459	16	41393	135	41393	5.87	41393	113	41393	261	41393	74	41092	53	38	0.412968	4	2.2324	41261	0.02337	41296	0.0194997	41296	28.211	18.7549	0.0145626	14.5626	25.5508	41317	737.253	10.1067	7.97485	10.2856	41340
789	A789	285	F	0	ZL	40.5	357	338	327	0.787888	691.83	0.804188	512.973	41093	8.86397	15.3112	16	41390	195	41390	6.57	41390	90	41390	189	41390	68	41092	69	38	0.385358	10	5.00947	41261	0.0309263	41296	0.0228171	41296	27.6749	15.8687	0.0138437	13.8437	23.3487	41305	945.059	11.6713	11.2243	16.9838	41338
790	A790	301	M	0	ZL	40.15	532	370	502	0.788517	701.587	0.803475	461.37	41093	11.5516	15.3423	23	41393	206	41393	6.7	41393	99	41393	250	41393	160	41092	63	42	0.379051	15	2.46492	41261	0.0271691	41295	0.021842	41295	26.0837	15.6026	0.0126876	12.6876	26.4222	41306	870.124	9.66305	9.4576		41339
791	A791	301	F	0	ZL	41.55	364	493	355	0.753122	534.073	0.753376	475.087	41093	9.39925	15.0284	25	41388	375	41388	8.4	41388	90	41388	231	41388		41092		38			2.04665	41260	0.0269995	41296	0.0281665	41296	35.0251	12.8973	0.0122404	12.2404	23.6094	41320	843.64	6.66142	6.1776		41338
792	A792	302	F	0	A	40.71	333	354	322	0.748894	731.43	0.769341	425.107	41093	7.99693	14.8345	21	41388	169	41388	4.13	41388	119	41388	227	41388		41092		41	0.270376	14	3.70766	41261	0.0498586	41295	0.0196717	41295	29.5937	11.2867	0.00653648	6.53648	6.58643	41309	924.077	8.16868	5.15589	4.49821	41340
793	A793	302	M	0	A	47.72	431	424	404	0.722023	672.517	0.739576	525.65	41093	8.16964	15.2649	19	41389	139	41389	7.09	41389	73	41389	179	41389		41092		37	0.518919	10	3.86539	41262	0.019414	41296	0.019414	41296	19.7685	10.43	0.00580109	5.80109	5.60859	41306	1656.86	7.43222	4.83737	3.97307	41339
794	A794	304	M	0	control	44.62	426	378	386	0.807726	742.66	0.725287	514.143	41093	10.5354	15.0756	15	41393	169	41393	4.8	41393	49	41393	148	41393		41092		38	0.242289	14	2.37942	41261	0.017469	41296	0.0161075	41296	21.8161	7.14803	0.00743538	7.43538	5.33451	41317	247.947	4.67024	5.64233	3.99412	41338
795	A795	305	F	1	LZ	43.82	395	375	363	0.769515	529.327	0.843065	389.997	41093	9.9115	14.819	17	41388	126	41388	3.71	41388	72	41388	170	41388	72	41092	54	41	0.19366	14	5.30183	41261	0.0188825	41295	0.0267745	41295	28.6691	10.8466	0.0160821	16.0821	12.5362	41318	1060.92	7.11247	8.78398	6.95996	41340
796	A796	305	M	1	LZ	43.67	405	388	384	0.769956	704.59	0.773684	445.013	41093	11.0789	15.1461	17	41388	182	41388	7.35	41388	46	41388	188	41388	60	41092	60	39	0.428313	14	4.06587	41261	0.0155284	41295	0.0204609	41295	27.0064	12.4638	0.0175733	17.5733	14.138	41318	890.853	7.77708	9.10168	7.30721	41339
797	A797	375	F	1	ZL	41.6	407	384	378	0.789301	614.647	0.82714	483.487	41094	10.9248	15.9459	19	41389	186	41389	8.39	41389	136	41389	263	41389	72	41092	54	45	0.478543	11	2.98338	41262	0.0212301	41290	0.0219009	41290	29.5193	17.0774	0.0141978	14.1978	28.6662	41312	314.311	4.94288	5.78695	9.12974	41334
798	A798	372	F	0	control	41.1	384	361	351	0.798732	637.48	0.787687	530.13	41094	11.1719	15.0145	16	41393	152	41393	5.44	41393	132	41393	212	41393	94	41092	57	40			3.32837	41261	0.0272673	41290	0.0252549	41290	25.7712	12.1463	0.00919247	9.19247	6.58986	41320	290.239	5.04031	5.32898	3.89898	41334
799	A799	299	F	1	control	44.13	372	435	358	0.733059	612.387	0.701769	598.687	41093	9.59656	15.1006	23	41389	335	41389	5.12	41389	252	41389	391	41389		41092		41	0.381925	11	5.73353	41262	0.0232231	41295	0.0305232	41295	21.1898	20.3388	0.0131644	13.1644	9.29508	41313	37.8871	6.10607	7.72616	5.12038	41339
800	A800	299	M	1	control	43.79	458	374	425	0.744328	449.673	0.768547	473.45	41093	7.23552	14.8576	19	41393	208	41393	4.67	41393	75	41393	210	41393	60	41092	60	35	0.388321	3	1.91767	41261	0.0157788	41292	0.0217596	41292	26.3249	7.26993	0.00892252	8.92252	6.3157	41317	480.001	3.67986	5.50995	3.94781	41339
102	B102	277	M	0	LZ	48.14	505	476	476	0.78327	270.707	0.81248	545.697	41093	11.3109	15.8713	21	41394	206	41394	5.43	41394	65	41394	176	41394	70	41093	72	36	0.47395	6	3.52613	41263			0.0254722	41288	26.6235	16.7281	0.0191092	19.1092	14.6967	41311	483.089	3.60126	6.10846	4.59417	41334
103	B103	316	F	1	ZL	42.5	375	371	382	0.818435	609.223	0.865934	587.347	41094	13.4006	14.9957	19	41394	121	41394	10.37	41394	46	41394	200	41394		41093		39	0.433992	5	5.03624	41263	0.0475586	41288	0.027885	41288	24.022	11.3468	0.0131796	13.1796	26.2498	41305	864.296	9.26466	9.44315	15.705	41339
104	B104	317	M	1	A	43.99	421	345	424	0.771107	724.097	0.729956	530.52	41094	10.1604	14.99	20	41394	225	41394	12.62	41394	50	41394	160	41394	74	41093	53	37	0.897794	5			0.011947	41289	0.0312784	41289	30.5343	8.52699	0.00740407	7.40407	8.16158	41310	2027.89	9.60279	5.39805	4.80844	41334
105	B105	366	F	0	LZ	42.17	371	371	365	0.836262	559.257	0.817739	575.587	41094	10.0705	15.1703	16	41393	258	41393	7.82	41393	99	41393	205	41393	64	41092	60	40	0.6	12	1.52179	41262	0.0612882	41291	0.0211412	41291	30.0386	8.35439	0.0116833	11.6833	10.2196	41323	757.919	3.4092	6.06582	4.8112	41338
106	B106	308	F	1	control	42.55	358	449	323	0.746361	897.967	0.798814	434.527	41093	10.7692	15.0442	19	41390	188	41390	4.41	41390	91	41390	192	41390	64	41092	80		0.365432	7	2.81472	41260	0.0266724	41292	0.0245364	41292	25.5059	7.34461	0.00887741	8.87741	6.62537	41316	750.525	4.33621	5.81787	4.3098	41339
107	B107	308	M	1	control	45.88	487	345	465	0.751326	626.777	0.737754	495.61	41093	8.8859	15.4626	21	41394	196	41394	8.73	41394	34	41394	227	41394	68	41092	57	40	0.575309	6	2.85887	41263	0.0208555	41295	0.023815	41295	24.57	11.4471	0.0110041	11.0041	7.74034	41304	109.303	5.47043	5.94978	4.21126	41339
108	B108	314	M	1	control	45.67	455	382	404	0.744264	583.54	0.858857	452.337	41094	7.97804	14.9918	19	41394	257	41394	4.11	41394	91	41394	241	41394	64	41093	58	37	0.442105	6	4.94635	41263	0.0284418	41288	0.0273282	41288	26.3881	12.6078	0.0112725	11.2725	8.10193	41311	730.015	5.18041	5.90481	4.26402	41340
109	B109	314	F	1	control	43.5	397	424	385	0.738855	431.483	0.804274	440.013	41094	7.55897	14.8908	16	41393	262	41393	4.46	41393	81	41393	194	41393	82	41093	50	42	0.458639	14	3.27738	41262	0.0402742	41289	0.025345	41289	28.0986	11.0709	0.0106683	10.6683	7.72908	41323	327.614	4.50402	6.02268	4.37905	41338
110	B110	307	M	1	A	46.17	495	462	466	0.777158	606.353	0.789212	424.073	41093	10.3183	15.2316	19	41394	108	41394	4.45	41394	65	41394	192	41394	60	41092	60	37	0.565116	7	5.18992	41263					21.3669	10.675	0.00625481	6.25481	5.93015	41304	2093.68	6.8816	4.75191	4.16574	41340
112	B112	318	M	0	LZ	44.71	490	482	486	0.777319	673.247	0.799614	552.067	41094	9.50935	15.1072	17	41393	225	41393	11.97	41393	51	41393	150	41393		41093		49			4.03934	41262	0.0282735	41290	0.0153606	41290	30.7526	6.38524	0.0116858	11.6858	9.64257	41324	1026.18	5.10277	7.14676	5.56472	41338
114	B114	312	F	0	A	43.95	381	359	362	0.771646	732.237	0.710579	621.6	41094	9.01083	15.4699	16	41393	194	41393	6	41393	37	41393	135	41393	64	41093	58		0.56732	12	2.29964	41262	0.025758	41290	0.0452112	41290	25.4027	5.81757	0.00522093	5.22093	4.81924	41324	1073.34	5.51064	4.80254	3.90413	41334
115	B115	312	M	0	A	45.09	450	433	421	0.755847	795.43	0.686966	658.877	41094	11.6106	14.9798	18	41393	131	41393	7.23	41393	63	41393	183	41393	66	41093	66	36	0.67563	12	3.73839	41262	0.0249622	41289	0.0140524	41289	25.1091	10.4942	0.00669894	6.69894	6.50057	41324	1847.23	9.26406	5.08838	4.33663	41338
116	B116	315	M	1	LZ	45.05	422	350	383	0.78905	636.76	0.808318	592.06	41094	9.37239	15.0441	15	41393	169	41393	7.27	41393	71	41393	183	41393		41093		29	0.440989	6	3.25649	41263	0.032044	41289	0.0372118	41289	20.1699	9.85963	0.0126788	12.6788	10.7415	41310	641.353	6.91431	7.6617	6.08361	41338
117	B117	315	F	1	LZ	46.02	413	384	382	0.689462	888.067	0.783609	457.29	41094	10.0969	15.1845	19	41394	593	41394	6.72	41394	43	41394	107	41394		41093		40	0.6161	6	15.2786	41263	0.0249195	41290	0.0210624	41290	30.8756	10.0317	0.00845212	8.45212	6.46686	41311	33.3189	11.2572	9.82946	6.85761	41339
119	B119	310	M	0	LZ	46.54	483	453	443	0.752163	701.937	0.84269	540.65	41094	10.3535	14.8624	16	41393	140	41393	6.47	41393	62	41393	195	41393	136	41092	54	47	0.552569	12	3.12497	41262	0.027259	41289	0.0220912	41289	23.7391	15.3996	0.0202655	20.2655	15.3138	41324	431.905	6.53805	8.99041	7.00114	41334
120	B120	311	F	0	ZL	43.75	370	433	357	0.739106	696.007	0.758506	604.353	41094	12.3433	15.041	14	41393	184	41393	6.27	41393	62	41393	143	41393	80	41093	61	41	0.65042	12	1.27064	41262	0.032044	41289	0.033001	41289	27.3419	10.0658	0.0102944	10.2944	18.5434	41324	1276.46	8.72752	9.71952	15.7836	41338
121	B121	311	M	0	ZL	46	460	354	443	0.802137	547.42	0.773035	569.637	41094	10.9156	15.4275	20	41394	721	41394	9.28	41394	42	41394	97	41394	64	41092	58	40	0.410277	5	2.27404	41263	0.0213256	41289	0.0331924	41289	23.9589	9.16437	0.0112714	11.2714	20.6811	41309	1318.45	7.36698	7.57841	14.6669	41338
122	B122	293	M	1	control	47.55	449	348	421	0.761201	802.117	0.855076	449.587	41093	9.98728	15.3134	15	41394	123	41394	4.21	41394	107	41394	194	41394	62	41093	70	37	0.449699	5	2.44863	41263	0.02337	41296	0.0228171	41296	25.363	10.2681	0.0086835	8.6835	6.30231	41311	705.259	4.92503	5.15379	3.78024	41340
123	B123	276	M	0	control	45.74	447	416	406	0.794382	606.027	0.778479	485.073	41093	10.1825	16.1185	19	41390	186	41390	5.34	41390	28	41390	168	41390	68	41094	80	40	0.741777	12	2.96788	41262	0.0152008	41289	0.0314698	41289	19.7837	12.4191	0.0106945	10.6945	7.22831	41311	45.114	7.52017	6.16797	4.34415	41338
124	B124	386	M	0	ZL	47.66	487	459	464	0.834285	464.363	0.805008	675.173	41094	11.5038	15.325	17	41394	109	41394	9.5	41394	86	41394	191	41394	130	41093	46	35	0.674074	6	3.41505	41263	0.0216447	41295	0.0194744	41295	26.4095	12.5748	0.0150012	15.0012	28.0416	41310	953.009	8.02267	10.5716	17.294	41340
125	B125	386	F	0	ZL	43.94	378	357	365	0.808126	490.447	0.83598	505.253	41094	8.47707	15.0988	18	41389	161	41389	7.08	41389	77	41389	290	41389	62	41092	77	41	0.295788	12	3.9764	41262	0.0322989	41295	0.025788	41295	24.4166	20.6929	0.0159634	15.9634	33.2925	41311	1059.61	13.2734	8.48493	17.0105	41340
126	B126	381	M	1	LZ	46.9	448	442	446	0.729819	705.2	0.729993	595.19	41094	8.44584	15.449	14	41393	113	41393	4.74	41393	39	41393	158	41393	114	41093	49	40	0.370161	12	4.16891	41262	0.0196085	41296	0.0161075	41296	26.4402	13.3844	0.0177307	17.7307	13.1552	41324	714.35	6.21379	8.17831	6.20077	41339
127	B127	388	M	0	A	47.94	470	438	443	0.75645	711.673	0.746784	789.357	41094	10.3558	15.3637	18	41394	81	41394	10.25	41394	76	41394	178	41394	60	41092	88	38	0.816169	5	2.3856	41263	0.0157185	41296	0.015135	41296	24.1294	10.072	0.0066872	6.6872	7.40401	41326	1934.6	4.88448	4.7655	3.9903	41340
128	B128	321	M	0	ZL	45.69	452	402	433	0.791134	372.213	0.827345	521.187				24	41394	529	41394	15.63	41394	119	41394	268	41394	116	41093	53	40	0.886765	5	3.59748	41263	0.0217084	41289	0.0226654	41289	33.1541	16.5631	0.0180613	18.0613	34.9273	41304	1225.49	9.69097	8.46995	16.9037	41340
129	B129	384	F	0	control	42.08	389	381	362	0.749808	752.26	0.783523	542.13	41094	9.89687	15.0397	18	41393	115	41393	3.59	41393	114	41393	193	41393	60	41093	79	38	0.333871	12	3.36377	41262	0.0251772	41292	0.0224004	41292	25.0792	9.33258	0.0086272	8.6272	6.1703	41324	328.612	7.57318	5.62957	4.0785	41340
130	B130	384	M	0	control	48.61	449	433	430	0.72085	856.697	0.748985	499.253	41094	8.19034	14.9644	22	41390	179	41390	7.64	41390	45	41390	142	41390	114	41093	54	39	0.514934	12	2.77999	41262	0.0192771	41295	0.0253934	41295	28.5318	11.7441	0.00926212	9.26212	6.48997	41311	329.304	6.45058	5.37006	3.82246	41340
131	B131	387	F	1	LZ	46.18	414	438	407	0.721363	901.69	0.749399	590.993	41094	9.38043	15.0671	20	41394	141	41394	8.48	41394	22	41394	176	41394	120	41092	41	29	0.303557	5	3.6939	41263	0.0281618	41296	0.021527	41296	23.2689	9.57617	0.0150292	15.0292	11.3446	41304	453.34	6.74613	8.09386	6.08745	41334
132	B132	387	M	1	LZ	48.21	465	451	438	0.77772	849.707	0.792672	528.04	41094	8.76236	15.2949	22	41394	199	41394	9.01	41394	141	41394	289	41394	124	41093	47	39	0.551872	7	4.71218	41263	0.031158	41292	0.0264588	41292	26.0841	16.9683	0.0206492	20.6492	16.6527	41310	741.382	6.34257	9.66965	7.47607	41340
133	B133	319	F	0	control	44.09	400	458	363	0.724892	391.16	0.763704	521.97	41094	10.1592	15.3549	24	41390	136	41390	7.54	41390	79	41390	206	41390	74	41093	53	40	0.498734	12	3.77215	41262	0.0327106	41288	0.0197186	41288	26.0241	12.8113	0.0102944	10.2944	7.26856	41311	401.024	6.27307	5.98253	4.27491	41338
134	B134	319	M	0	control	45.31	476	391	444	0.721661	812.793	0.756767	572.477	41094	9.03084	15.3652	19	41396	282	41396	7.3	41396	129	41396	270	41396	98	41093	55	39			3.46823	41263	0.0278332	41289	0.0211342	41289	22.3889	15.6116	0.0115795	11.5795	7.79417	41304	321.94	4.04368	4.93846	3.56804	41334
135	B135	321	F	0	ZL	43.1	425	445	382	0.802931	525.463	0.742917	426.417	41094	9.503	15.0966	19	41394	254	41394	7.28	41394	23	41394	146	41394	96	41093	42	35	0.511765	6	3.56078	41263	0.0275268	41292	0.0636252	41292	28.4254	9.55135	0.0122061	12.2061	23.2505	41326	929.733	7.57237	8.75477	13.5883	41340
136	B136	379	F	0	A	48.81	435	449	414	0.728131	380.297	0.750244	539.797	41094	8.21184	15.0351	20	41394	135	41394	4.65	41394	111	41394	245	41394	64	41094	79	37	0.335294	5	5.09525	41263	0.031862	41296	0.020581	41296	25.0412	16.8952	0.00829073	8.29073	7.08235	41310	829.571	11.2935	5.31855	4.15728	41340
137	B137	369	F	1	A	43.92	415	432	398	0.718593	475.75	0.747122	607.513	41094	10.1155	15.1893	20	41389	113	41389	10.35	41389	122	41389	225	41389	76	41092	52	46			2.48518	41262	0.0164926	41291	0.0219009	41290	21.2454	11.2115	0.00652931	6.52931	7.03959	41311	795.438	6.30804	4.67743	4.00201	41334
139	B139	383	M	1	ZL	46.27	467	440	438	0.807112	928.287	0.831924	430.86	41094	10.1444	15.057	21	41394	157	41394	12.04	41394	85	41394	212	41394	100	41093	45	36	0.498396	7	3.14459	41263	0.0168855	41296	0.022526	41296	22.8849	15.7526	0.0146809	14.6809	28.4755	41309	844.42	13.9663	12.1864	20.7572	41340
141	B141	385	M	1	A	48.07	450	443	436	0.72809	635.593	0.770476	484.777	41094	10.4413	15.4687	18	41396	73	41396	9.89	41396	32	41396	153	41396	112	41093	46	31	0.829814	7	3.11825	41263	0.019803	41296	0.0281665	41296	23.7057	11.9074	0.00664842	6.64842	6.8517	41305	997.066	7.68767	4.96844	4.27438	41339
142	B142	385	F	1	A	44.72	410	431	386	0.744386	503.517	0.746436	521.067	41094	7.94537	15.0363	21	41394	584	41394	3.93	41394	69	41394	104	41394	114	41092	46	35	0.825296	5	5.70818	41263	0.0259853	41295	0.0307205	41295	27.1894	13.8505	0.00747726	7.47726	7.82523	41310	953.751	9.25657	5.01798	4.3891	41340
143	B143	379	M	0	A	46.7	499	466	458	0.759729	919.37	0.737737	756.89	41094	11.3529	15.3064	18	41394	197	41394	6.56	41394	80	41394	212	41394	112	41093	47	41	0.552381	5	1.49005	41263	0.014357	41296	0.012412	41296	30.2737	14.0066	0.00790428	7.90428	7.3821	41310	1076.6	8.18714	5.29051	4.30709	41339
146	B146	376	M	0	LZ	46.83	479	473	475	0.746935	683.183	0.812258	526.597	41094	11.6416	15.5376	22	41394	156	41394	7.41	41394	74	41394	227	41394	68	41092	56	39	0.87907	7	4.09902	41263	0.0217596	41292	0.0209052	41292	23.7862	13.5786	0.0213163	21.3163	16.3709	41310	526.378	6.68763	9.94212	7.42973	41339
147	B147	376	F	0	LZ	42.99	407	386	381	0.788905	587.92	0.79793	567.827	41094	9.01734	15.2355	19	41394	183	41394	8.34	41394	32	41394	110	41394		41092		42	0.606012	5	2.1994	41263					28.2959	13.0705	0.0165611	16.5611	12.8906	41311	1102.9	14.3479	12.1795	9.38093	41340
148	B148	377	M	1	control	45.15	422	386	400	0.798966	792.943	0.790502	532.103	41094	12.5367	15.155	24	41390	201	41390	10.15	41390	75	41390	213	41390	116	41092	69	39	0.521348	12	3.27037	41262	0.027056	41296	0.0224485	41296	31.6705	10.5571	0.0103988	10.3988	7.29051	41324	278.436	4.67182	5.86091	4.21304	41340
149	B149	374	M	1	A	47.05	401	434	446	0.736208	461.37	0.70585	479.56	41094	10.9807	15.0596	16	41393	128	41393	8.2	41393	56	41393	169	41393	98	41092	46	38			3.80788	41262	0.0170376	41290	0.0269319	41290	21.9133	15.9994	0.00764695	7.64695	8.35108	41324	1860.84	7.48033	5.12777	4.6407	41334
150	B150	374	F	1	A	43.1	354	412	398	0.746981	547.963	0.713728	653.213	41094	8.47989	15.2732	19	41396	618	41396	6.19	41396	295	41396	408	41396		41092		35	0.513525	8	9.85551	41263	0.0103649	41291	0.0283254	41291	26.4275	23.9777	0.00804347	8.04347	9.78889	41310	713.174	13.6298	5.95805	5.56114	41339
151	B151	373	M	0	A	45.54	460	441	448	0.735671	762.107	0.792789	447.677	41094	8.97696	15.3973	16	41394	127	41394	7.43	41394	53	41394	152	41394	124	41092	73	42	0.528854	6	4.11547	41263	0.0239133	41290	0.0244164	41290	26.3005	13.4736	0.00622793	6.22793	6.07983	41309	1034.48	4.41006	4.07737	3.20565	41334
152	B152	373	F	0	A	43.05	411	381	378	0.768375	563.353	0.748057	583.757	41094	11.8564	15.4662	21	41394	139	41394	3.85	41394	69	41394	202	41394	78	41092	81	37			3.64901	41263	0.0212301	41290	0.0202239	41290	25.4276	10.4365	0.00588929	5.88929	6.00838	41304	1334.13	1.44392	4.71459	3.75307	41334
153	B153	372	M	0	control	44.82	431	407	403	0.728167	520.817	0.787257	692.703	41094	10.0945	15.0887	19	41390	299	41390	10.61	41390	129	41390	255	41390		41092		40	0.940336	13	1.97302	41262	0.0264237	41291	0.0179717	41291	29.4162	11.1194	0.00911619	9.11619	6.70021	41324	505.797	7.2276	6.27388	4.57754	41340
154	B154	371	M	1	LZ	45.57	425	411	414	0.782141	519.797	0.760916	615.123	41094	10.5366	15.3002	17	41394	94	41394	5.04	41394	74	41394	188	41394	62	41092	59	43	0.457645	5	3.01595	41263	0.0187146	41290	0.0133482	41290	25.2979	8.88327	0.0142813	14.2813	11.1442	41326	913.845	4.31081	7.77053	6.11357	41338
155	B155	370	M	0	ZL	45.35	391	430	424	0.805029	488.387	0.83304	501.587	41094	12.8612	15.436	13	41390	150	41390	7.79	41390	77	41390	187	41390		41092		42	0.478981	8	2.30585	41260	0.0198734	41291	0.0249446	41291	28.5478	15.2344	0.0117614	11.7614	26.4551	41316	1354.64	11.6575	9.13138	14.7286	41338
156	B156	369	M	1	A	44.84	444	444	439	0.69186	778.77	0.718584	656.737	41094	7.8485	14.9417	16	41393	95	41393	6.73	41393	46	41393	156	41393	60	41092	60	40	0.64712	14	4.35977	41262	0.0319175	41291	0.022409	41291	25.7414	7.53191	0.00607677	6.07677	5.79068	41324	1172.11	4.02388	4.63355	3.70637	41338
158	B158	367	M	1	control	45.13	450	432	425	0.781859	512.347	0.774192	494.2	41094	8.94315	14.9438	21	41394	100	41394	7.52	41394	60	41394	226	41394		41092		44	0.506615	6	3.71673	41263	0.019465	41292	0.0147108	41292	27.5646	7.02637	0.0109963	10.9963	7.8416	41309	910.522	5.82593	6.30127	4.55994	41338
159	B159	365	M	0	control	49.09	469	480	482	0.745969	690.507	0.794181	560.907	41094	11.81	15.1182	19	41394	270	41394	9.45	41394	112	41394	233	41394	66	41092	57	52	0.465832	6	4.02261	41263	0.028748	41291	0.0283254	41291	26.0626	14.8523	0.0134915	13.4915	9.07842	41311	903.928	6.91813	6.78205	4.83522	41339
160	B160	364	M	1	ZL	46.99	433	408	413	0.725769	638.9	0.767775	508.193	41094	10.2741	15.242	19	41394	154	41394	7.59	41394	98	41394	201	41394	64	41093	58	39	0.410458	5	4.18602	41263	0.0213525	41291	0.0215638	41291	26.3577	13.7733	0.0152915	15.2915	28.2221	41304	890.877	8.82159	10.5177	16.4051	41338
161	B161	362	M	1	control	46.18	407	387	381	0.767552	534.567	0.793734	586.047	41094	8.07379	15.2506	16	41394	102	41394	9.16	41394	42	41394	152	41394				30	0.551872	7	3.76424	41263	0.0183943	41291	0.0234655	41291	17.4477	5.35937	0.00805729	8.05729	5.80028	41304	994.787	4.25289	6.00827	4.47424	41338
162	B162	361	M	0	control	46.64	443	411	421	0.699155	387.91	0.782569	466.77	41094	11.1667	15.056	15	41393	194	41393	5.78	41393	49	41393	125	41393		41093		33	0.539866	12	3.57616	41262	0.0221977	41291	0.0234655	41291	22.9281	7.73413	0.0090644	9.0644	6.4588	41324	351.674	4.67846	5.62504	4.20548	41334
163	B163	360	M	1	LZ	46.11	424	432	422	0.756173	626.103	0.757235	665.53	41094	9.48742	15.1431	20	41394	200	41394	8.04	41394	71	41394	205	41394	104	41093	47	41	0.588327	6	3.24313	41263	0.0302271	41291	0.0255785	41291	24.2069	10.8772	0.0169149	16.9149	13.5914	41309	327.435	3.29261	6.65232	5.09365	41334
164	B164	359	F	0	ZL	41.58	388	383	359	0.859289	425.5	0.813656	621.167	41094			17	41394	133	41394	6.97	41394	53	41394	163	41394		41093		40	0.503226	6	3.36387	41263	0.0181284	41292	0.0128433	41292	26.0027	16.4736	0.0122615	12.2615	20.9247	41311	348.917	10.2964	8.56784	12.7332	41339
165	B165	358	M	1	A	46.65	463	457	460	0.729045	504.343	0.746323	559.883	41094	9.26801	15.3336	20	41394	160	41394	9.15	41394	58	41394	189	41394	74	41093	53	40	0.985621	5	4.23512	41263	0.0250872	41290	0.0244164	41290	27.924	8.82241	0.00590601	5.90601	6.02883	41305	1232.19	1.70238	4.52919	3.66124	41334
167	B167	356	M	1	control	47.27	440	429	430	0.732135	697.973	0.733072	640.287	41094	9.88139	15.3542	19	41394	290	41394	4.52	41394	73	41394	180	41394	62	41093	59	41	0.365432	6	3.31747	41263	0.0135159	41290			24.3615	8.92922	0.00905634	9.05634	6.24344	41305	108.516	4.86885	5.78653	4.01809	41339
[truncated: 40 more columns]

## Sheet: Sheet2
Anilla	Id	TASF	DiaTasF	SesionTas	ColTas	PlacaTas
A365	11	0.692896	41380	3	6	2
A369	155	0.420809	41380	3	5	2
A370	187	1.07541	41380	3	5	1
A371	47
A376	143	0.813115	41380	3	5	1
A377	131	0.845902	41380	3	5	1
A380	132	0.814724	41380	3	7	2
A381	165	0.593865	41380	3	7	2
A388	135	1.11152	41380	3	6	1
A397	7	0.925123	41380	3	2	3
A398	151	0.406452	41380	3	6	1
A399	1	0.515323	41380	3	4	1
A400	147
A423	117	0.323502	41380	3	1	3
A427	125	0.593631	41380	3	8	2
A428	183	1.30449	41379	1	5	3
A429	103
A432	51	0.405915	41381	4	4	1
A433	129	0.727542	41381	4	4	1
A437	104	0.463884	41381	4	1	2
A439	126	0.822222	41380	3	8	1
A445	99
A449	67
A450	130	0.705751	41381	4	2	1
A451	119
A453	149	0.855717	41379	1	3	2
A455	93	0.918087	41379	1	3	2
A458	184
A459	150	0.57235	41380	3	1	3
A480	73
A482	188	0.681081	41379	1	3	2
A483	45
A484	173	1.14476	41380	3	7	1
A485	29	0.34548	41381	4	1	1
A490	134	0.51314	41379	1	7	2
A491	3
A493	141	0.446416	41381	4	5	1
A494	19	0.822506	41380	3	7	1
A535	145	0.653004	41379	1	1	1
A568	139	0.642403	41379	1	1	1
A571	199
A578	153	0.545092	41381	4	3	1
A716	2
A717	23	0.813483	41381	4	7	1
A718	4
A719	5	0.634091	41382	6	8	1
A720	6	0.651873	41382	6	3	2
A721	8
A724	12	0.681325	41382	6	7	2
A725	13	0.382743	41382	6	4	2
A726	14	0.840589	41382	6	8	2
A727	15	0.563222	41381	4	2	2
A728	16	0.405755	41382	6	2	4
A729	189
A731	20	0.752749	41381	4	4	2
A732	21	0.397753	41381	4	7	1
A733	185	0.550092	41381	4	4	1
A734	24	0.775141	41381	4	5	2
A735	22	0.339669	41379	1	4	3
A736	25
A737	26	0.349226	41381	5	1	1
A738	27	0.704408	41379	1	1	4
A739	28	0.344027	41381	4	5	1
A740	33
A741	34
A743	37	0.370053	41382	6	3	1
A744	38
A745	39	0.421958	41382	6	2	2
A746	40	0.38327	41381	5	2	1
A747	61	0.405846	41381	4	8	2
A748	32	0.320562	41381	5	2	2
A749	30	0.72275	41382	6	1	3
A750	46	0.364608	41382	6	6	1
A751	48	0.646563	41379	1	2	2
A753	81
A754	52	0.509091	41381	4	3	2
A755	53	0.566074	41382	6	6	2
A756	54	0.816867	41382	6	5	2
A757	36	0.667332	41379	1	2	4
A758	58	0.850951	41381	5	2	1
A759	59	0.795079	41381	5	2	2
A760	60	0.637815	41381	4	8	1
A761	41	0.316578	41382	6	3	1
A762	62	0.457143	41381	5	4	1
A763	63	0.437349	41382	6	7	2
A764	64
A765	65	0.622355	41382	6	1	2
A766	66	0.769102	41381	4	8	2
A770	74	0.445238	41381	5	4	1
A771	71	0.500222	41379	1	2	2
A772	75	0.563855	41382	6	7	2
A773	76
A774	77	0.537853	41381	4	5	2
A775	78	0.514858	41382	6	6	1
A776	79	0.938262	41381	5	3	1
A777	80	0.408725	41382	6	5	1
A778	82
A780	97	0.58472	41381	5	1	2
A781	98	0.6	41381	5	1	1
A782	85	0.339372	41381	5	3	1
A783	86	0.440864	41381	4	6	2
A784	177
A785	163	0.67047	41382	6	5	1
A788	55	0.412968	41379	1	2	4
A789	56	0.385358	41381	4	3	1
A790	87	0.379051	41382	6	1	3
A791	88
A792	89	0.270376	41382	6	7	1
A793	90	0.518919	41381	4	6	1
A794	94	0.242289	41382	6	2	1
A795	95	0.19366	41382	6	3	2
A796	96	0.428313	41382	6	5	2
A797	174	0.478543	41381	4	7	2
A798	167
A799	83	0.381925	41381	4	6	2
A800	84	0.388321	41379	1	2	3
B102	44	0.47395	41380	2	4	2
B103	118	0.433992	41380	2	8	1
B104	120	0.897794	41380	2	6	1
B105	156	0.6	41381	5	8	2
B106	101	0.365432	41380	3	8	1
B107	102	0.575309	41380	2	7	2
B108	113	0.442105	41380	2	2	2
B109	114	0.458639	41382	6	1	1
B110	100	0.565116	41380	3	1	1
B112	122
B114	109	0.56732	41381	5	7	2
B115	110	0.67563	41381	5	8	1
B116	115	0.440989	41380	2	1	2
B117	116	0.6161	41380	2	3	2
B119	106	0.552569	41381	5	8	2
B120	107	0.65042	41381	5	8	1
B121	108	0.410277	41380	2	8	1
B122	72	0.449699	41380	2	4	1
B123	42	0.741777	41381	5	4	2
B124	195	0.674074	41380	2	7	2
B125	196	0.295788	41381	5	3	2
B126	186	0.370161	41381	5	6	2
B127	200	0.816169	41380	2	3	1
B128	127	0.886765	41380	2	6	1
B129	191	0.333871	41381	5	6	2
B130	192	0.514934	41381	5	4	2
B131	197	0.303557	41380	2	8	1
B132	198	0.551872	41380	3	2	1
B133	123	0.498734	41381	5	5	1
B134	124
B135	128	0.511765	41380	2	4	2
B136	181	0.335294	41380	2	6	1
B137	161
B139	190	0.498396	41380	3	2	1
B141	193	0.829814	41380	3	3	1
B142	194	0.825296	41380	2	8	1
B143	182	0.552381	41380	2	7	1
B146	175	0.87907	41380	3	1	1
B147	176	0.606012	41380	2	4	1
B148	178	0.521348	41381	5	5	2
B149	171
B150	172	0.513525	41380	3	3	2
B151	169	0.528854	41380	2	8	2
B152	170
B153	168	0.940336	41381	5	1	3
B154	166	0.457645	41380	2	3	1
B155	164	0.478981	41380	3	8	2
B156	162	0.64712	41382	6	1	1
B158	158	0.506615	41380	2	6	2
B159	154	0.465832	41380	2	3	2
B160	152	0.410458	41380	2	5	1
B161	148	0.551872	41380	3	2	1
B162	146	0.539866	41381	5	7	1
B163	144	0.588327	41380	2	6	2
B164	142	0.503226	41380	2	2	2
B165	140	0.985621	41380	2	5	1
B167	136	0.365432	41380	2	7	2
